# Supplementary material for: In Silico Approach for the Evaluation of the Potential Antiviral Activity of Extra Virgin Olive Oil (EVOO) Bioactive Constituents Oleuropein and Oleocanthal on Spike Therapeutic Drug Target of SARS-CoV-2
Source: Molecules. 2022 Nov 4;27(21):7572. doi: 10.3390/molecules27217572 (PMC9655607; doi:10.3390/molecules27217572)
Supplement: Supplementary file 1 [file molecules-27-07572-s001.zip]

Archive with 1 entries (1 files):
- molecules-1961753-supplementary.pdf
